# Supplementary material for: Plasmonic and Photothermal Effects of CuS Nanoparticles Biosynthesized from Acid Mine Drainage with Potential Drug Delivery Applications
Source: Int J Mol Sci. 2023 Nov 18;24(22):16489. doi: 10.3390/ijms242216489 (PMC10671710; doi:10.3390/ijms242216489)
Supplement: Supplementary file 1 [file ijms-24-16489-s001.zip]

Archive with 1 entries (1 files):
- ijms-2663695-supplementary.pdf
